# Supplementary material for: Overexpression of the transporters AtZIP1 and AtMTP1 in cassava changes zinc accumulation and partitioning
Source: Front Plant Sci. 2015 Jul 9;6:492. doi: 10.3389/fpls.2015.00492 (PMC4496839; doi:10.3389/fpls.2015.00492)
Supplement: Supplementary file 1 [file Table_1.XLS]

## Sheet: Supplementary Table 1
Supplementary Table 1.
Zinc concentration in different tissues of the cassava transgenic lines and controls. Values are presented as an average of three plants.
Wild type control values are a mean of three plants grown in seven different opportunities during the course of this work.
n/a = not available, DW = Dry Weight, SD= Standard Deviation
	Storage parenchyma (mg/kg, DW) ±SD	Peel (mg/kg, DW) ±SD	Fibrous roots (mg/kg, DW) ±SD	Leaves (mg/kg, DW) ±SD
FMV-AtMTP1
FMTP-10A	24.4 ± 9.1	20.9 ± 4.3	100.7 ± 10.3	36.5 ± 4.6
FMTP-13A	6.4 ± 0.2	23.6 ± 4	100 ± 4.2	20.8 ± 1.9
FMTP-14B	3.9 ± 4	9.7 ± 1.1	153.7 ± 31.7	17.1 ± 4.3
FMTP-15A	16.2 ± 2.3	12.8 ± 3.2	61.2 ± 19.2	27.3 ± 7.3
FMTP-16A	13.6 ± 1.7	17.9 ± 5.8	75.4 ± 28.5	29.2 ± 3.6
FMTP-17A	9.1 ± 4.6	20.7 ± 0.5	103.1 ± 16.5	34.1 ± 5.7
FMTP-18A	10.7 ± 6.5	16.6 ± 0.9	102 ± 24.1	33.3 ± 7.6
FMTP-23A	15.4 ± 0.4	11.7 ± 0.5	77.6 ± 15.7	26.3 ± 4.4
FMTP-303A	5.8 ± 1	10 ± 0.8	90.4 ± 22.5	26 ± 1.2
FMTP-31A	5.2 ± 0.2	15.1 ± 3.5	170 ± 27.7	12.7 ± 2
FMTP-325A	8.6 ± 0.7	17.1 ± 2	65.5 ± 11.2	48.6 ± 6.4
FMTP-329A	7.2 ± 0.3	23.5 ± 2.2	83.7 ± 13.5	35.1 ± 4.2
FMTP-32A	7.1 ± 0.3	19.3 ± 1.5	94.6 ± 18.9	42.8 ± 12.8
FMTP-344A	4.7 ± 0.7	6.8 ± 0.5	59.7 ± 8.3	18.8 ± 2.3
FMTP-38A	6.6 ± 1.6	16.9 ± 1.3	125.3 ± 5.6	26.8 ± 2.8
FMTP-39A	8.5 ± 0.8	23.5 ± 1.2	108.7 ± 3.3	39.5 ± 4.3
FMTP-45A	9.1 ± 0.6	32.6 ± 6.3	101.4 ± 10.1	54.5 ± 0.5
FMTP-46A	8.2 ± 1.3	17.4 ± 1.5	101.6 ± 36.8	36.6 ± 2.2
FMTP-47A	9.7 ± 0.8	67 ± 18.5	102.8 ± 5.4	49.1 ± 2.4
FMTP-59A	9.4 ± 0.6	25.9 ± 5.1	66.2 ± 6	41.4 ± 5.6
FMTP-60A	5.4 ± 1.3	14.6 ± 5.1	144 ± 13.5	9.3 ± 0.3
FMTP-61A	5.9 ± 6.7	29.7 ± 5.1	144.9 ± 20.4	10.2 ± 1.2
FMTP-9A	12.9 ± 6.7	18.6 ± 2.4	103.1 ± 10.9	34 ± 7.9
PAT-AtMTP1
PMTP-12A	22.9 ± 2.3	21.8 ± 5.5	77.9 ± 23.1	34 ± 4.2
PMTP-19A	28.2 ± 6.1	12.9 ± 2.7	136.2 ± 42.5	21.2 ± 4.4
PMTP-1A	8.5 ± 0.2	33.4 ± 7.1	77.5 ± 6.8	45.3 ± 9.3
PMTP-20A	18.1 ± 1.9	25.6 ± 5.9	85 ± 7	32.3 ± 4.2
PMTP-21A	15.8 ± 5.8	9.9 ± 4.6	76.4 ± 28.3	32.1 ± 4.4
PMTP-26A	7.2 ± 0.3	12.6 ± 2.4	218.7 ± 7.3	9.3 ± 1.5
PMTP-29B	9.3 ± 0.6	26.6 ± 2.8	77.6 ± 8.8	38.1 ± 4.4
PMTP-2A	17.8 ± 2.8	10.9 ± 1.2	74.6 ± 20.4	29 ± 2
PMTP-30A	7.9 ± 1	19.5 ± 2.7	66.2 ± 11.9	31.4 ± 2.3
PMTP-3A	34.1 ± 8	11.9 ± 2.7	120.1 ± 12.4	31.5 ± 2.5
PMTP-42A	4.5 ± 0.8	10.8 ± 0.9	120.3 ± 9.2	11.7 ± 4
PMTP-43A	11.3 ± 2.5	28.1 ± 0.7	114.2 ± 19.2	44.3 ± 3.3
PMTP-44A	30.3 ± 2.2	72 ± 14.9	149.4 ± 15.5	31.2 ± 3.7
PMTP-80A	3.8 ± 0.6	6.2 ± 1.3	142.5 ± 14.3	8 ± 0.7
PMTP-81A	5.4 ± 1.8	13.4 ± 2.5	194.5 ± 39.3	12.2 ± 0.9
PMTP-85A	6.6 ± 1.4	7.4 ± 0.7	193.2 ± 19.6	7.7 ± 1.7
PMTP-90A	6 ± 0.4	9 ± 0.6	88.9 ± 22.1	18 ± 5.2
PMTP-91A	4.8 ± 0.8	48.6 ± 5.6	116.9 ± 17.1	17.1 ± 3.1
FMV-AtZIP1
FZIP-142A	6.6 ± 0.6	28.1 ± 7.6	102.1 ± 12.8	39.1 ± 5.9
FZIP-265A	16.3 ± 2	23.6 ± 5.7	196.8 ± 25.6	12.9 ± 1.4
FZIP-267A	28.2 ± 12.4	60.8 ± 7.1	283 ± 47.6	13.7 ± 3.2
FZIP-282A	6.1 ± 0.6	34.4 ± 6.7	86.5 ± 10.9	40 ± 1.9
FZIP-321A	14.5 ± 1.4	17.2 ± 1.9	381.2 ± 20.2	15.7 ± 0.9
FZIP-322A	7.2 ± 2.4	11.8 ± 3	52.3 ± 5.5	31.6 ± 2.4
FZIP-349B	18.7 ± 2.6	41.5 ± 13.6	237.3 ± 42.4	14.6 ± 0.9
FZIP-350A	34.5 ± 26.7	42.9 ± 8.7	463 ± 24.5	16.2 ± 2.5
FZIP-353A	9.4 ± 0.5	8.9 ± 2.1	51.1 ± 9.5	20.2 ± 4.6
FZIP-4A	49.5 ± 3.6	62.1 ± 14.3	361.7 ± 137.6	10.8 ± 0.9
FZIP-5A	73.3 ± 12.3	83.5 ± 24.4	336.8 ± 121.3	9.1 ± 3
FZIP-6A	5 ± 0.4	7.9 ± 2.9	137.6 ± 6.6	13.9 ± 1.3
FZIP-8B	41.3 ± 5.3	50.1 ± 9.6	331.2 ± 49.3	12.3 ± 2.8
PAT-AtZIP1
PZIP-111A	10.2 ± 0.7	18 ± 4.3	87.3 ± 17.9	34.3 ± 4
PZIP-115B	45.1 ± 6.5	62.2 ± 16	219.1 ± 43.8	13.4 ± 0.6
PZIP-119A	4.1 ± 0.3	8.4 ± 0.8	164.9 ± 11.7	21.3 ± 3.1
PZIP-122A	5.5 ± 0.5	9.8 ± 0.8	137 ± 11.1	12.1 ± 2.5
PZIP-123A	5.7 ± 1.2	27.8 ± 7.8	122.2 ± 26.5	23.1 ± 4.1
PZIP-25A	5.2 ± 1.7	18.7 ± 4.6	127.5 ± 15	31.7 ± 1.1
PZIP-292A	16.9 ± 1	20 ± 6.8	297 ± 18.5	14.1 ± 2.8
PZIP-294A	30.6 ± 4	38 ± 5.9	272.9 ± 11.6	16.4 ± 2.7
PZIP-299A	6.7 ± 0.7	15.7 ± 4.3	52 ± 3.7	28.3 ± 3.6
PZIP-300A	17.3 ± 5.6	48.7 ± 3.4	206.1 ± 72.5	18.3 ± 3.7
PZIP-330A	13.5 ± 0.2	17.4 ± 1.4	110.1 ± 19.4	17.2 ± 1.8
PZIP-335B	6.6 ± 0.1	17.8 ± 4.6	56.6 ± 6.4	18.1 ± 4.1
PZIP-356A	5.8 ± 0.2	13.7 ± 4.7	77.8 ± 9.9	10.5 ± 0.4
PZIP-62B	5.8 ± 0.3	35.6 ± 3.4	128.1 ± 3.4	19.3 ± 2.8
PZIP-63A	9.2 ± 3.4	22.9 ± 1.7	77.1 ± 11.6	31.3 ± 3.1
PZIP-66B	19.4 ± 9.5	47.7 ± 24.5	172.5 ± 10.6	12 ± 1.1
PZIP-67A	8.7 ± 2.4	22.2 ± 1.7	98.3 ± 0.5	46.6 ± 3.7
PZIP-71A	5.4 ± 1.5	17.3 ± 2.1	133.1 ± 15.1	23.7 ± 1.5
PZIP-72A	7.9 ± 2	20.6 ± 1.8	139.1 ± 20.1	19 ± 6.6
PZIP-75A	4.9 ± 0.5	10.9 ± 5	144.5 ± 22.7	16.2 ± 3.9
PZIP-77B	6.2 ± 0.9	34.3 ± 10.6	142.6 ± 9.3	17.9 ± 1.3
FMV-AtZIP1/ PAT-AtMTP1
FZIP/PMTP-100A	9 ± 1.2	87.7 ± 22.8	151.8 ± 11.7	n/a
FZIP/PMTP-289A	7.7 ± 0.4	44.8 ± 6.4	115 ± 10.2	44.2 ± 0.9
FZIP/PMTP-307A	7.2 ± 0.6	11.1 ± 2.1	77.7 ± 10.5	23.7 ± 0.8
FZIP/PMTP-58A	7.4 ± 0.2	18.8 ± 6.6	174.9 ± 12	9.3 ± 0.7
Wild type controls
WT set1	9.5 ± 3.1	21.7 ± 2.3	54.3 ± 18	28.5 ± 2.1
WT set2	7.2 ± 0.1	34.8 ± 1.1	74.3 ± 4.4	50.9 ± 3.9
WT set3	7.2 ± 0.8	26.7 ± 4.4	127.8 ± 3.4	21.3 ± 0.2
WT set4	6.7 ± 0.6	28.7 ± 3.3	89.2 ± 8.5	32.1 ± 4.3
WT set5	7.9 ± 0.3	26.5 ± 2.2	90.8 ± 8.7	41.5 ± 5.6
WT set6	6.3 ± 0.1	15.9 ± 3.9	100.4 ± 3.8	27.7 ± 4.6
WT set7	8.1 ± 0.8	58.2 ± 14.6	88.1 ± 15.8	47.5 ± 5.6
